# Supplementary material for: The Role of Socio-Demographic Factors in the Coverage of Breast Cancer Screening: Insights From a Quantile Regression Analysis
Source: Front Public Health. 2021 Apr 15;9:648278. doi: 10.3389/fpubh.2021.648278 (PMC8082021; doi:10.3389/fpubh.2021.648278)
Supplement: Supplementary file 1 [file Data_Sheet_1.xlsx]

## Sheet: Sheet1
	Figure 1 normality test of the coverage by the population-based breast cancer screening program and the coverage by the opportunistic screening.
	Figure 2 univariate quantile regression of the determinants of coverage rate of BCSP
	Figure 3 univariate quantile regression of the determinants of coverage rate of the opportunistic screening
